# Supplementary material for: The Effect of Lesion Length on Doppler Velocities Used Routinely to Determine Carotid Stenosis Cross-Sectional Severity
Source: Diagnostics (Basel). 2025 May 15;15(10):1259. doi: 10.3390/diagnostics15101259 (PMC12110091; doi:10.3390/diagnostics15101259)
Supplement: Supplementary file 1 [file diagnostics-15-01259-s001.zip]

Archive with 1 entries (1 files):
- diagnostics-3460242-supplementary.pdf
